# Supplementary material for: Fatty acid profiles and desaturase-encoding genes are different in thermo- and psychrotolerant strains of the Bacillus cereus Group
Source: BMC Res Notes. 2015 Jul 31;8:329. doi: 10.1186/s13104-015-1288-4 (PMC4521489; doi:10.1186/s13104-015-1288-4)
Supplement: Additional file 2: — Fatty acid (FA) composition of B. cereus sl strains belonging to the 7 phylogenetic groups. This file contains the raw FA composition data of the B. cereus sl strains used to generate Table 1 and Figure 1. [file 13104_2015_1288_MOESM2_ESM.xlsx]

## Sheet: Additional file 2
Additional File 2. Fatty acid (FA) composition of B. cereus sl strains selected among the seven phylogenetic groups#
Phylo- genetic groups	Strains tested	n12	n14	n15	n16	n17	n18	i12	i13	i14	i15	i16	i17	a13	a15	a17	i16:1 (5)	C16:1 (5)	i17:1 (5)	C16:1 (10)	i17:1 (10)	a17:1 (10)	i16:1 (10)	C18:1 (9)
VII	Bcyt NVH 391-98	0.557093	2.66925	0.121129	10.8058	0.064092	0.433376	0.304309	5.83367	4.46287	37.3154	6.69648	7.95399	1.48285	11.0166	3.60055	0.0104628	0.0166552	0.136955	3.61953	0.967959	0.732168	1.00705	0.146275
	Bcyt INRA AF2	0.50614	2.40455	0.106305	12.3738	0.0744309	0.638326	0.286709	5.55714	3.80597	37.006	6.733	9.88273	1.32644	9.62459	4.08204	0.0415068	0.010378	0.121835	3.23806	0.846593	0.477929	0.738486	0.0708511
	Bcyt NVH883/00	0.425283	3.07963	0.169799	11.9863	0.105975	0.456939	0.258506	3.9894	3.45515	37.9875	7.73928	7.94523	1.1597	9.94088	4.03421	0.017999	0.0136437	0.0343777	4.12959	0.977446	0.80728	1.05589	0.168328
	Bcyt CVUAS2833	0.432099	2.70546	0.136505	12.5694	0.0961797	0.551167	0.191477	4.12138	2.84474	38.8847	6.43894	9.60822	1.01493	9.50851	4.12735	0.00514728	0.0100451	0.0464543	3.79945	1.15224	0.764227	0.851045	0.097027
	Bcyt ANSES 08CEB44BAC	0.539432	3.86625	0.190994	15.4668	0.0916259	0.719386	0.300074	4.72711	3.80328	36.3919	7.32599	8.38456	1.1336	7.9742	3.27491	0.00939044	0.0130767	0.0897065	3.58528	0.760371	0.429111	0.728215	0.114245
	Bcyt ANSES 08CEB56BAC	0.375631	2.76494	0.149087	11.5138	0.082701	0.62088	0.158435	3.61396	2.57157	37.2446	6.82834	10.1151	0.897025	9.09597	4.4834	0.0278361	0.0305679	0.123145	4.78539	1.8471	1.13706	1.37209	0.0722612
	Bcyt NVH 391-98	0.594787	2.14918	0.122591	10.5265	0.101369	0.706515	0.449268	7.22546	5.06366	35.6621	7.11113	9.20115	1.86263	10.1603	3.68036	0.112416	0.0345055	0.0325694	3.08487	0.693673	0.600843	0.64858	0.0990002
	Bcyt NVH 391-98	0.607405	2.42544	0.121181	10.7533	0.0641904	0.531388	0.393074	6.95339	4.98269	36.5142	6.74428	8.21399	1.80407	10.7557	3.44838	0.0695473	0.046007	0.0807607	3.27267	0.738271	0.52392	0.812197	0.0989649
	Bcyt INRA AF2	0.721175	2.74405	0.12433	10.6061	0.123586	0.371016	0.398316	6.92788	4.32554	37.8713	5.97892	8.01917	1.88884	9.93121	3.3668	0.056234	0.0152087	0.106484	3.76778	0.971713	0.597867	0.829403	0.200099
	Bcyt NVH883/00	0.610084	3.78042	0.201504	7.94555	0.0406901	0.175401	0.374158	5.55039	4.29132	40.1994	6.15687	5.0167	1.73343	11.3431	2.9708	0.181031	0.0212671	0.0692401	5.4904	1.18302	0.822611	1.65037	0.125297
	Bcyt CVUAS2833	0.76849	3.60825	0.16575	11.6742	0.0793206	0.463566	0.281199	6.12816	3.41711	39.5654	5.21096	7.53005	1.41441	9.45704	3.22755	0.056119	0.00683298	0.0904845	4.31718	0.893386	0.716547	0.721028	0.133319
	Bcyt ANSES 08CEB44BAC	0.740675	4.51371	0.187236	11.8167	0.0888408	0.390173	0.419071	6.39777	4.6996	39.3611	6.19215	6.00352	1.49835	8.62077	2.4851	0.0356184	0.0534897	0.0369987	4.19266	0.785549	0.431062	0.858236	0.119735
	Bcyt ANSES 08CEB56BAC	0.711608	3.42981	0.165421	8.61985	0.0400925	0.275364	0.279107	5.51827	3.73346	39.3135	5.37433	6.22542	1.48295	10.535	3.10655	0.072329	0.01692	0.0792819	5.94912	1.92405	1.28049	1.79241	0.0658822
I	Bp DSM 12442T	1.36813	3.1682	0.890715	8.96463	0.551416	0.548758	8.65853	12.5524	5.49117	13.3001	8.27164	7.02405	4.9421	3.619	1.62563	0.128872	0.042406	0.103981	12.2603	2.31492	1.07527	2.88411	0.148201
	Bp DSM 12442T	1.1714	2.932	0.841511	8.54754	0.580557	0.813763	8.0886	11.6974	5.49535	13.0177	8.48264	7.47896	4.71009	3.56172	1.6595	0.0364332	0.0603647	0.138713	13.5872	2.64744	1.20986	3.18401	0.0152799
	Bp DSM 12442T	1.1714	2.932	0.841511	8.54754	0.580557	0.813763	8.0886	11.6974	5.49535	13.0177	8.48264	7.47896	4.71009	3.56172	1.6595	0.0364332	0.0603647	0.138713	13.5872	2.64744	1.20986	3.18401	0.0152799
III	Bc PHLS F4810/72	0.591968	2.56431	0.311373	5.24834	0.140062	0.321987	1.32623	16.9813	5.24375	26.2412	4.13555	7.84012	1.58685	3.89119	0.790808	0.511093	0.295661	8.52632	6.19227	4.36844	0.317761	2.51029	0.0483235
	Bc ATCC 10987	0.713098	2.67423	0.29955	9.81738	0.220671	0.711505	1.26663	15.6727	4.82033	25.1323	4.50003	8.52901	2.74791	6.62464	1.63723	0.386005	0.317811	4.03261	5.33455	2.17834	0.874747	1.34607	0.09421
IV	Bc ATCC 14579T	0.997402	3.60493	0.353889	12.2982	0.21774	0.586067	1.60376	17.9531	4.64489	21.1294	3.75033	7.53014	3.54708	6.81975	1.7141	0.233414	0.525359	3.22823	6.48845	1.31436	0.518546	0.832168	0.0831131
	Bc ATCC 14579T	1.40067	4.12444	0.34755	12.5083	0.201482	0.531622	1.92961	20.3159	4.75225	20.1757	3.27021	6.70985	3.96377	6.49676	1.52437	0.23337	0.472796	2.71674	5.86541	1.04958	0.599637	0.656126	0.0975156
	Bt CIP 53137T	1.20588	4.53773	0.700236	12.5925	0.281838	0.520422	1.43317	17.7069	4.76619	21.2615	3.75245	6.98408	2.90004	5.93228	1.37891	0.315775	0.503979	3.69447	6.39947	1.50649	0.503331	0.940518	0.108944
V	Bc INRA 15	1.58113	3.8863	0.218437	14.1185	0.163864	0.491023	2.73478	19.7885	5.53893	18.1048	4.01651	6.56078	3.79026	5.64259	1.22173	0.347194	0.660015	4.33857	4.86368	0.798376	0.417551	0.621337	0.0768188
	Bc NVH 141/1/01	1.37074	3.37449	0.264468	15.9674	0.224531	0.877942	2.89379	19.7751	5.77719	17.1265	3.97995	6.73981	3.84112	5.33308	1.23072	0.311249	0.64132	3.61095	4.83809	0.848661	0.350763	0.580758	0.0142231
	Bt IEBC T24001	0.835212	2.84242	0.349669	11.958	0.227459	0.678186	2.62546	16.9916	6.24147	18.5471	5.56778	7.79804	3.32333	6.00516	1.74261	0.602378	0.749902	5.11403	4.93988	1.09232	0.586657	1.01906	0.0975528
	Bc NVH 141/1/01	1.59848	3.18022	0.377268	16.1512	0.252004	0.854043	4.15162	18.3043	8.00385	14.2672	5.77693	6.2247	4.85099	6.50124	1.77611	0.433304	0.598539	2.64216	2.60956	0.436383	0.299299	0.557166	0.0939648
II	Bc NVH 0861/00	0.843597	2.84455	0.226976	12.6964	0.153248	0.559641	1.79103	18.3155	5.3438	21.0746	4.31615	7.25945	3.17481	6.32468	1.55635	0.594065	1.29792	5.9642	3.93675	0.818297	0.284232	0.537453	0.0693672
	Bc NVH 0861/00	1.02426	3.39713	0.195995	16.4622	0.150229	0.753565	1.51574	16.3384	4.65346	20.6479	4.35258	7.84928	3.16297	6.69874	1.88665	0.396104	1.21893	4.79139	3.09657	0.58997	0.272935	0.449412	0.045451
	Bc RIVM BC 120	1.49503	4.34674	0.365029	14.8283	0.206139	0.788936	2.45317	15.1791	6.38314	16.0329	5.49049	5.98018	4.02825	7.63758	1.93488	0.667846	1.25067	5.04741	4.1601	0.716966	0.182506	0.721752	0.0557466
	Bt IEBC T61001	1.4816	3.61528	0.346433	14.998	0.236365	0.777398	2.29143	18.1659	6.0063	18.0237	4.64736	7.20726	3.5379	6.02508	1.60295	0.448528	1.17726	5.23265	2.81013	0.660538	0.0989268	0.451818	0.13409
VI	Bw T WSBC 10204	3.09463	4.18616	0.110698	18.1673	0.112633	0.939614	3.31394	23.0994	3.67405	12.1677	2.71256	5.43149	6.27972	5.44001	1.38683	0.259381	1.25004	3.88498	3.56826	0.351832	0.21145	0.179345	0.102766
	Bw T WSBC 10204	2.51183	3.61331	0.147918	17.9986	0.15551	1.27221	2.94542	22.3085	3.48262	12.6037	2.90166	6.62057	5.83814	5.41051	1.72949	0.367677	1.08706	4.19306	3.565	0.428583	0.432586	0.199411	0.128406
	Bw INRA KBAB4	2.76384	3.46357	0.173154	14.2004	0.166619	1.43394	3.78308	21.6901	4.06783	10.3313	3.12616	6.35201	7.37163	5.94492	1.86583	0.362733	0.974504	5.07282	4.80951	0.825133	0.630503	0.456587	0.0821988
	Bw INRA KBAB4	1.40263	2.60716	0.275965	11.9739	0.271138	1.55231	2.81806	16.2529	4.11853	11.5839	4.63285	8.95357	4.38147	5.22911	2.20756	0.704645	0.888475	11.2193	5.5171	1.59838	0.623391	1.01669	0.053323
	Bm DSM 2048T	2.69186	3.65954	0.177653	15.5596	0.138787	1.58708	2.59498	21.9072	3.42003	12.5351	2.84429	7.45966	3.94445	3.81788	1.14044	0.386851	1.18292	6.47213	6.38488	1.04961	0.399357	0.483213	0.139978
	Bm DSM 2048T	1.86029	3.41582	0.231209	10.1199	0.158342	1.15777	2.38148	15.6407	4.53131	12.8927	4.46596	7.61848	2.42446	2.86243	0.951539	1.08463	1.13372	17.4762	6.0765	1.8488	0.451683	1.10024	0.103357
# : Classification from Guinebretière et al., 2008 [15]. Affiliation of strains to phylogenetic groups are from previous works [19, 24]. Strains of group VII are referenced in Guinebretière et al., 2008 or 2013[15, 21]; strains of groups I to VI are referenced in Guinebretière et al., 2008 [15]. Bc, B. cereus ss; Bcyt, B. cytotoxicus; Bm, B. mycoides; Bp, B. pseudomycoides; Bt, B. thuringiensis; …
